# Supplementary material for: Accuracy of ROSA® Partial Knee System in Tibial Alignment During Medial Unicompartmental Knee Arthroplasty: An Observational Study
Source: J Clin Med. 2026 May 7;15(10):3566. doi: 10.3390/jcm15103566 (PMC13207302; doi:10.3390/jcm15103566)
Supplement: Supplementary file 1 [file jcm-15-03566-s001.zip]

Archive with 2 entries (2 files):
- S1-Supplementary_STROBE_Checklist.pdf
- S2-Supplementary_Flow_Diagram.pdf
